# Supplementary material for: Integrated Network Pharmacology and GC-MS–Based Metabolomics to Investigate the Effect of Xiang-Su Volatile Oil Against Menopausal Depression
Source: Front Pharmacol. 2021 Dec 2;12:765638. doi: 10.3389/fphar.2021.765638 (PMC8675254; doi:10.3389/fphar.2021.765638)
Supplement: Supplementary file 2 [file DataSheet1.xlsx]

## Sheet: Table S1
Supplementary Table 1.Targets of the 38 active compounds
NO	Targets (144)	Common Name
1	Monoacylglycerol lipase ABHD6	ABHD6
2	Acetylcholinesterase	ACHE
3	Alcohol dehydrogenase alpha chain	ADH1A
4	Alcohol dehydrogenase beta chain	ADH1B
5	Alcohol dehydrogenase gamma chain	ADH1C
6	Alcohol dehydrogenase class II	ADH4
7	Alpha-1d adrenergic receptor	ADRA1D
8	Adrenergic receptor alpha-2	ADRA2C
9	Aldo-keto reductase family 1 member B10	AKR1B10
10	Aldehyde dehydrogenase 1A1	ALDH1A1
11	Androgen Receptor	AR
12	Butyrylcholinesterase	BCHE
13	Bromodomain-containing protein 2	BRD2
14	Bromodomain-containing protein 4	BRD4
15	Carbonic anhydrase I	CA1
16	Carbonic anhydrase II	CA2
17	Carbonic anhydrase IV	CA4
18	Voltage-gated N-type calcium channel alpha-1B subunit	CACNA1B
19	C-C chemokine receptor type 5	CCR5
20	Dual specificity phosphatase Cdc25A	CDC25A
21	Dual specificity phosphatase Cdc25B	CDC25B
22	Acyl coenzyme A:cholesterol acyltransferase	CES1
23	Carboxylesterase 2	CES2
24	Muscarinic acetylcholine receptor M1	CHRM1
25	Muscarinic acetylcholine receptor M2	CHRM2
26	Muscarinic acetylcholine receptor M3	CHRM3
27	Muscarinic acetylcholine receptor M4	CHRM4
28	Muscarinic acetylcholine receptor M5	CHRM5
29	Neuronal acetylcholine receptor; alpha3	CHRNA3
30	Neuronal acetylcholine receptor; beta4	CHRNB4
31	Neuronal acetylcholine receptor; alpha4	CHRNA4
32	Neuronal acetylcholine receptor; beta2	CHRNB2
33	Cannabinoid receptor 2	CNR2
34	Chymotrypsin C	CTRC
35	Cathepsin (B and K)	CTSB
36	Cathepsin D	CTSD
37	Cathepsin K	CTSK
38	Cathepsin L	CTSL
39	Cytochrome P450 11B1	CYP11B1
40	Cytochrome P450 11B2	CYP11B2
41	Cytochrome P450 17A1	CYP17A1
42	Cytochrome P450 19A1	CYP19A1
43	Cytochrome P450 2C19	CYP2C19
44	Cytochrome P450 51	CYP51A1
45	Anti-estrogen binding site (AEBS)	DHCR7
46	EBP Cholestenol Delta-Isomerase	EBP
47	Dynamin-1	DNM1
48	Dopamine D2 receptor	DRD2
49	Dopamine D4 receptor	DRD4
50	Epidermal growth factor receptor erbB1	EGFR
51	Eukaryotic translation initiation factor 2-alpha kinase 1	EIF2AK1
52	Epoxide hydrolase 1	EPHX1
53	Estrogen receptor alpha	ESR1
54	Estrogen receptor beta	ESR2
55	Thrombin	F2
56	Anandamide amidohydrolase	FAAH
57	Fatty acid-binding protein, liver	FABP1
58	Fatty acid desaturase 1	FADS1
59	GABA A receptor alpha-2	GABRA2
60	GABA A receptor beta-2	GABRB2
61	GABA A receptor gamma-2	GABRG2
62	Beta-glucocerebrosidase	GBA
63	Glucagon receptor	GCGR
64	Zinc finger protein GLI1	GLI1
65	Zinc finger protein GLI2	GLI2
66	G-protein coupled bile acid receptor 1	GPBAR1
67	Glycogen synthase kinase-3 beta	GSK3B
68	Hypoxia-inducible factor 1 alpha	HIF1A
69	HMG-CoA reductase	HMGCR
70	Heme oxygenase 1	HMOX1
71	11-beta-hydroxysteroid dehydrogenase 1	HSD11B1
72	Estradiol 17-beta-dehydrogenase 2	HSD17B2
73	Estradiol 17-beta-dehydrogenase 3	HSD17B3
74	Isoprenylcysteine carboxyl methyltransferase	ICMT
75	Indoleamine 2,3-dioxygenase	IDO1
76	Inosine-5'-monophosphate dehydrogenase 2	IMPDH2
77	Voltage-gated potassium channel subunit Kv1.5	KCNA5
78	HERG	KCNH2
79	Vascular endothelial growth factor receptor 2	KDR
80	Kinesin-like protein 1	KIF11
81	Lanosterol synthase	LSS
82	Monoamine oxidase B	MAOB
83	MAP kinase p38 alpha	MAPK14
84	Induced myeloid leukemia cell differentiation protein Mcl-1	MCL1
85	p53-binding protein Mdm-2	MDM2
86	Melatonin receptor 1A	MTNR1A
87	Melatonin receptor 1B	MTNR1B
88	NACHT, LRR and PYD domains-containing protein 3	NLRP3
89	Nitric oxide synthase, inducible	NOS2
90	Niemann-Pick C1-like protein 1	NPC1L1
91	LXR-beta	NR1H2
92	LXR-alpha	NR1H3
93	Pregnane X receptor	NR1I2
94	Nuclear receptor subfamily 1 group I member 3	NR1I3
95	Glucocorticoid receptor	NR3C1
96	Mineralocorticoid receptor	NR3C2
97	P2X purinoceptor 7	P2RX7
98	Polyadenylate-binding protein 1	PABPC1
99	Poly [ADP-ribose] polymerase-1	PARP1
100	Period circadian protein homolog 2	PER2
101	Progesterone receptor	PGR
102	DNA polymerase alpha subunit	POLA1
103	DNA polymerase beta	POLB
104	Peroxisome proliferator-activated receptor alpha	PPARA
105	Prolyl endopeptidase	PREP
106	Trypsin I	PRSS1
107	Presenilin 2	PSEN2
108	Presenilin enhancer,gamma-secretase subunit	PSENEN
109	Nicastrin	NCSTN
110	Aph-1 homolog A, gamma-secretase subunit	APH1A
111	Presenilin 1	PSEN1
112	Aph-1 homolog B, gamma-secretase subunit	APH1B
113	Platelet activating factor receptor	PTAFR
114	Cyclooxygenase-1	PTGS1
115	Cyclooxygenase-2	PTGS2
116	Protein-tyrosine phosphatase 1B	PTPN1
117	T-cell protein-tyrosine phosphatase	PTPN2
118	Glutaminyl-peptide cyclotransferase	QPCT
119	Nuclear receptor ROR-alpha	RORA
120	Nuclear receptor ROR-gamma	RORC
121	SUMO-activating enzyme subunit 1	SAE1
122	SUMO-activating enzyme subunit 2	UBA2
123	Corticosteroid binding globulin	SERPINA6
124	Testis-specific androgen-binding protein	SHBG
125	Sonic hedgehog protein	SHH
126	Sigma opioid receptor	SIGMAR1
127	Vesicular acetylcholine transporter	SLC18A3
128	Norepinephrine transporter	SLC6A2
129	Dopamine transporter	SLC6A3
130	Serotonin transporter	SLC6A4
131	Squalene monooxygenase	SQLE
132	Steroid 5-alpha-reductase 1	SRD5A1
133	Steroid 5-alpha-reductase 2	SRD5A2
134	Sterol regulatory element-binding protein 2	SREBF2
135	Trace amine-associated receptor 1	TAAR1
136	Transient receptor potential cation channel subfamily A member 1	TRPA1
137	Transient receptor potential cation channel subfamily M member 8	TRPM8
138	Vanilloid receptor	TRPV1
139	Transient receptor potential cation channel subfamily V member 3	TRPV3
140	Translocator protein	TSPO
141	Thymidylate synthase	TYMS
142	Tyrosinase	TYR
143	UDP-glucuronosyltransferase 2B7	UGT2B7
144	Vitamin D receptor	VDR

## Sheet: Table S2
Supplementary Table 2. Targets of the menopausal depression retrived from GeneCards database
No	Targets	Description	GIFTS	GC id	Score
1	BDNF	Brain Derived Neurotrophic Factor	47	GC11M027654	53.23
2	ESR1	Estrogen Receptor 1	53	GC06P151656	43.6
3	TNF	Tumor Necrosis Factor	51	GC06P047305	42.45
4	APOE	Apolipoprotein E	50	GC19P044906	42.2
5	COMT	Catechol-O-Methyltransferase	51	GC22P019941	40.94
6	FMR1	FMRP Translational Regulator 1	44	GC0XP147913	36.41
7	POLG	DNA Polymerase Gamma, Catalytic Subunit	45	GC15M089316	36.23
8	SLC6A4	Solute Carrier Family 6 Member 4	47	GC17M030194	35.79
9	AKT1	AKT Serine/Threonine Kinase 1	54	GC14M104769	35.28
10	GNRH1	Gonadotropin Releasing Hormone 1	41	GC08M025419	34.23
11	MTHFR	Methylenetetrahydrofolate Reductase	47	GC01M011785	32.72
12	PRL	Prolactin	44	GC06M022230	31.97
13	IL10	Interleukin 10	47	GC01M206767	30.15
14	ALB	Albumin	50	GC04P073397	29.68
15	IL6	Interleukin 6	50	GC07P022765	29.27
16	KRAS	KRAS Proto-Oncogene, GTPase	51	GC12M025204	26.36
17	HTR2A	5-Hydroxytryptamine Receptor 2A	47	GC13M046831	25.71
18	MAP2K1	Mitogen-Activated Protein Kinase Kinase 1	54	GC15P066386	25.67
19	PTEN	Phosphatase And Tensin Homolog	52	GC10P087863	25.41
20	IGF1	Insulin Like Growth Factor 1	50	GC12M102395	25.13
21	TP53	Tumor Protein P53	54	GC17M007661	24.56
22	MIR132	MicroRNA 132	21	GC17M002049	24.48
23	POMC	Proopiomelanocortin	48	GC02M025160	24.35
24	CYP17A1	Cytochrome P450 Family 17 Subfamily A Member 1	48	GC10M102830	23.83
25	FGFR1	Fibroblast Growth Factor Receptor 1	55	GC08M038400	23.39
26	PER2	Period Circadian Regulator 2	43	GC02M238244	23.35
27	FOXL2	Forkhead Box L2	40	GC03M138944	23.2
28	INS	Insulin	48	GC11M002159	23.04
29	NR3C2	Nuclear Receptor Subfamily 3 Group C Member 2	48	GC04M148078	23.04
30	FSHR	Follicle Stimulating Hormone Receptor	49	GC02M048953	22.96
31	NBN	Nibrin	47	GC08M089933	22.56
32	LEP	Leptin	47	GC07P128241	22.55
33	IL1B	Interleukin 1 Beta	48	GC02M112829	22.41
34	CRP	C-Reactive Protein	46	GC01M159716	22.2
35	DNMT1	DNA Methyltransferase 1	50	GC19M010133	21.98
36	GNAS	GNAS Complex Locus	50	GC20P058839	21.47
37	SOD1	Superoxide Dismutase 1	51	GC21P031659	21.39
38	KISS1	KiSS-1 Metastasis Suppressor	41	GC01M204190	21.27
39	NR5A1	Nuclear Receptor Subfamily 5 Group A Member 1	50	GC09M124481	21.05
40	NR3C1	Nuclear Receptor Subfamily 3 Group C Member 1	50	GC05M143277	21.01
41	SOX9	SRY-Box Transcription Factor 9	47	GC17P072121	20.97
42	BMP15	Bone Morphogenetic Protein 15	41	GC0XP050910	20.76
43	LOC110806262	Solute Carrier Family 6 Member 4 Gene Promoter	1	GC17P030235	20.75
44	KISS1R	KISS1 Receptor	44	GC19P000917	20.61
45	SHBG	Sex Hormone Binding Globulin	40	GC17P007613	20.18
46	TP63	Tumor Protein P63	48	GC03P189598	20.15
47	BRCA2	BRCA2 DNA Repair Associated	49	GC13P032315	20.14
48	GNRHR	Gonadotropin Releasing Hormone Receptor	47	GC04M067737	20.11
49	BRCA1	BRCA1 DNA Repair Associated	50	GC17M043044	19.79
50	FGFR2	Fibroblast Growth Factor Receptor 2	54	GC10M121478	19.76
51	XBP1	X-Box Binding Protein 1	45	GC22M028794	19.43
52	DRD2	Dopamine Receptor D2	50	GC11M113409	19.21
53	CTNNB1	Catenin Beta 1	53	GC03P041236	19.21
54	MIR146A	MicroRNA 146a	22	GC05P160485	19.04
55	ERBB2	Erb-B2 Receptor Tyrosine Kinase 2	54	GC17P039687	18.9
56	HSD17B4	Hydroxysteroid 17-Beta Dehydrogenase 4	46	GC05P119452	18.68
57	CYP19A1	Cytochrome P450 Family 19 Subfamily A Member 1	48	GC15M051208	18.58
58	HRAS	HRas Proto-Oncogene, GTPase	52	GC11M000635	18.23
59	SHOX	Short Stature Homeobox	38	GC0XP000624	18.14
60	EIF2B2	Eukaryotic Translation Initiation Factor 2B Subunit Beta	44	GC14P075002	18.12
61	MAP2K2	Mitogen-Activated Protein Kinase Kinase 2	53	GC19M004090	18.11
62	TWNK	Twinkle MtDNA Helicase	33	GC10P100993	17.81
63	MCM8	Minichromosome Maintenance 8 Homologous Recombination Repair Factor	40	GC20P005963	17.77
64	DCTN1	Dynactin Subunit 1	46	GC02M074361	17.67
65	FGF8	Fibroblast Growth Factor 8	47	GC10M101770	17.65
66	GRN	Granulin Precursor	47	GC17P044345	17.64
67	MAPK1	Mitogen-Activated Protein Kinase 1	51	GC22M021754	17.51
68	CREB1	CAMP Responsive Element Binding Protein 1	48	GC02P207529	17.38
69	MTOR	Mechanistic Target Of Rapamycin Kinase	54	GC01M011106	17.28
70	BRAF	B-Raf Proto-Oncogene, Serine/Threonine Kinase	54	GC07M140719	17.26
71	CYP2D6	Cytochrome P450 Family 2 Subfamily D Member 6	48	GC22M042126	17.19
72	ESR2	Estrogen Receptor 2	49	GC14M064084	17.03
73	NR0B1	Nuclear Receptor Subfamily 0 Group B Member 1	46	GC0XM030304	17.03
74	DNMT3B	DNA Methyltransferase 3 Beta	50	GC20P032762	16.89
75	HTR1A	5-Hydroxytryptamine Receptor 1A	47	GC05M063960	16.87
76	DIAPH2	Diaphanous Related Formin 2	43	GC0XP096684	16.85
77	FGFR3	Fibroblast Growth Factor Receptor 3	55	GC04P001795	16.84
78	PAEP	Progestagen Associated Endometrial Protein	39	GC09P135561	16.81
79	VEGFA	Vascular Endothelial Growth Factor A	48	GC06P043770	16.8
80	WT1	WT1 Transcription Factor	49	GC11M032365	16.69
81	CRH	Corticotropin Releasing Hormone	44	GC08M066176	16.38
82	NGF	Nerve Growth Factor	50	GC01M115285	16.34
83	SLC2A1	Solute Carrier Family 2 Member 1	52	GC01M042925	16.21
84	NTRK2	Neurotrophic Receptor Tyrosine Kinase 2	53	GC09P084668	16.21
85	BMP2	Bone Morphogenetic Protein 2	47	GC20P006696	16.01
86	CLOCK	Clock Circadian Regulator	43	GC04M055427	15.88
87	PREPL	Prolyl Endopeptidase Like	41	GC02M044281	15.88
88	MAOA	Monoamine Oxidase A	50	GC0XP043654	15.87
89	GBA	Glucosylceramidase Beta	47	GC01M155234	15.86
90	NF1	Neurofibromin 1	48	GC17P031094	15.81
91	SYP	Synaptophysin	43	GC0XM049187	15.79
92	TPO	Thyroid Peroxidase	48	GC02P001374	15.74
93	PRKN	Parkin RBR E3 Ubiquitin Protein Ligase	40	GC06M161348	15.72
94	HFE	Homeostatic Iron Regulator	43	GC06P026087	15.71
95	IGFBP3	Insulin Like Growth Factor Binding Protein 3	45	GC07M045912	15.62
96	PSMC3IP	PSMC3 Interacting Protein	39	GC17M042572	15.61
97	ABCB1	ATP Binding Cassette Subfamily B Member 1	51	GC07M087504	15.61
98	PTPN11	Protein Tyrosine Phosphatase Non-Receptor Type 11	53	GC12P112418	15.58
99	NOTCH3	Notch Receptor 3	49	GC19M015159	15.44
100	COL11A1	Collagen Type XI Alpha 1 Chain	43	GC01M102876	15.42
101	GRM1	Glutamate Metabotropic Receptor 1	50	GC06P145973	14.97
102	OXTR	Oxytocin Receptor	45	GC03M008767	14.88
103	PSEN2	Presenilin 2	49	GC01P226870	14.8
104	CYP1B1	Cytochrome P450 Family 1 Subfamily B Member 1	48	GC02M038034	14.76
105	AR	Androgen Receptor	53	GC0XP067544	14.62
106	PIK3R1	Phosphoinositide-3-Kinase Regulatory Subunit 1	51	GC05P068215	14.61
107	PDGFRB	Platelet Derived Growth Factor Receptor Beta	55	GC05M150113	14.53
108	SGO2	Shugoshin 2	29	GC02P200511	14.48
109	CXCL8	C-X-C Motif Chemokine Ligand 8	41	GC04P073740	14.32
110	SPP1	Secreted Phosphoprotein 1	46	GC04P087975	14.27
111	MIRLET7D	MicroRNA Let-7d	21	GC09P094178	14.25
112	MIR21	MicroRNA 21	24	GC17P059841	14.24
113	MIR17	MicroRNA 17	21	GC13P091350	14.17
114	IFNG	Interferon Gamma	48	GC12M068064	14.15
115	FLNB	Filamin B	45	GC03P058008	14.14
116	DRD3	Dopamine Receptor D3	44	GC03M114128	14.13
117	MCM9	Minichromosome Maintenance 9 Homologous Recombination Repair Factor	39	GC06M118813	14.05
118	AMH	Anti-Mullerian Hormone	43	GC19P002251	13.99
119	P2RX7	Purinergic Receptor P2X 7	45	GC12P122829	13.98
120	RAF1	Raf-1 Proto-Oncogene, Serine/Threonine Kinase	54	GC03M012583	13.98
121	MRE11	MRE11 Homolog, Double Strand Break Repair Nuclease	41	GC11M094444	13.93
122	MIR125A	MicroRNA 125a	21	GC19P051720	13.86
123	CASP8	Caspase 8	52	GC02P201233	13.85
124	PGR	Progesterone Receptor	50	GC11M100943	13.83
125	PANK2	Pantothenate Kinase 2	43	GC20P003887	13.82
126	TH	Tyrosine Hydroxylase	51	GC11M002163	13.77
127	ACTB	Actin Beta	49	GC07M005527	13.72
128	CP	Ceruloplasmin	47	GC03M149162	13.66
129	TFAP2A	Transcription Factor AP-2 Alpha	47	GC06M010393	13.62
130	MIR155	MicroRNA 155	18	GC21P025573	13.61
131	POLG2	DNA Polymerase Gamma 2, Accessory Subunit	41	GC17M064477	13.59
132	STAT1	Signal Transducer And Activator Of Transcription 1	53	GC02M190908	13.55
133	MMP1	Matrix Metallopeptidase 1	51	GC11M102810	13.55
134	CYP3A4	Cytochrome P450 Family 3 Subfamily A Member 4	48	GC07M099759	13.48
135	INPPL1	Inositol Polyphosphate Phosphatase Like 1	49	GC11P072223	13.47
136	KDM6A	Lysine Demethylase 6A	46	GC0XP044873	13.39
137	ATXN2	Ataxin 2	42	GC12M111443	13.37
138	ERBB4	Erb-B2 Receptor Tyrosine Kinase 4	55	GC02M211375	13.33
139	H2AC18	H2A Clustered Histone 18	26	GC01M149961	13.32
140	EP300	E1A Binding Protein P300	50	GC22P041091	13.28
141	BGLAP	Bone Gamma-Carboxyglutamate Protein	40	GC01P156242	13.26
142	RRM2B	Ribonucleotide Reductase Regulatory TP53 Inducible Subunit M2B	49	GC08M102204	13.05
143	CCL2	C-C Motif Chemokine Ligand 2	48	GC17P034255	13.05
144	MIR140	MicroRNA 140	22	GC16P069934	13.01
145	CSF1R	Colony Stimulating Factor 1 Receptor	52	GC05M150053	12.99
146	ADIPOQ	Adiponectin, C1Q And Collagen Domain Containing	45	GC03P186842	12.97
147	GSK3B	Glycogen Synthase Kinase 3 Beta	50	GC03M119821	12.96
148	IL2	Interleukin 2	45	GC04M122451	12.9
149	SLC25A4	Solute Carrier Family 25 Member 4	48	GC04P185143	12.8
150	SMARCA4	SWI/SNF Related, Matrix Associated, Actin Dependent Regulator Of Chromatin, Subfamily A, Member 4	50	GC19P010932	12.78
151	CRHR1	Corticotropin Releasing Hormone Receptor 1	45	GC17P045784	12.77
152	IGFBP1	Insulin Like Growth Factor Binding Protein 1	43	GC07P046552	12.61
153	MIR126	MicroRNA 126	22	GC09P136670	12.6
154	TPH1	Tryptophan Hydroxylase 1	44	GC11M018040	12.59
155	PDCD1	Programmed Cell Death 1	48	GC02M241849	12.55
156	NRAS	NRAS Proto-Oncogene, GTPase	50	GC01M114704	12.54
157	PIK3CA	Phosphatidylinositol-4,5-Bisphosphate 3-Kinase Catalytic Subunit Alpha	52	GC03P179148	12.48
158	EDNRA	Endothelin Receptor Type A	49	GC04P147480	12.48
159	RAD51	RAD51 Recombinase	52	GC15P040694	12.46
160	MAPT	Microtubule Associated Protein Tau	50	GC17P045894	12.46
161	GPC6	Glypican 6	43	GC13P093226	12.44
162	JAG1	Jagged Canonical Notch Ligand 1	50	GC20M010637	12.44
163	MIR223	MicroRNA 223	21	GC0XP066018	12.39
164	GH1	Growth Hormone 1	44	GC17M063917	12.38
165	MIR29C	MicroRNA 29c	18	GC01M207802	12.29
166	GRIN2A	Glutamate Ionotropic Receptor NMDA Type Subunit 2A	51	GC16M009753	12.29
167	RAD21	RAD21 Cohesin Complex Component	45	GC08M116846	12.29
168	HLA-A	Major Histocompatibility Complex, Class I, A	46	GC06P047265	12.27
169	TWIST1	Twist Family BHLH Transcription Factor 1	45	GC07M019020	12.23
170	PON1	Paraoxonase 1	45	GC07M095297	12.14
171	HDAC6	Histone Deacetylase 6	51	GC0XP048801	12.08
172	DVL3	Dishevelled Segment Polarity Protein 3	45	GC03P184155	12.05
173	MIR200B	MicroRNA 200b	20	GC01P001167	12.01
174	HTR2C	5-Hydroxytryptamine Receptor 2C	48	GC0XP114584	11.99
175	LMNA	Lamin A/C	47	GC01P156082	11.98
176	HDAC4	Histone Deacetylase 4	51	GC02M239048	11.97
177	SOS1	SOS Ras/Rac Guanine Nucleotide Exchange Factor 1	47	GC02M038981	11.96
178	WNT5A	Wnt Family Member 5A	49	GC03M055465	11.94
179	MSH6	MutS Homolog 6	50	GC02P047695	11.92
180	ARAF	A-Raf Proto-Oncogene, Serine/Threonine Kinase	45	GC0XP047562	11.91
181	MIR20A	MicroRNA 20a	19	GC13P091434	11.91
182	CDH23	Cadherin Related 23	41	GC10P071396	11.9
183	TDGF1	Teratocarcinoma-Derived Growth Factor 1	41	GC03P046576	11.89
184	ATM	ATM Serine/Threonine Kinase	54	GC11P108222	11.88
185	KIT	KIT Proto-Oncogene, Receptor Tyrosine Kinase	53	GC04P054657	11.87
186	EHMT1	Euchromatic Histone Lysine Methyltransferase 1	45	GC09P137618	11.83
187	CDKN1B	Cyclin Dependent Kinase Inhibitor 1B	48	GC12P012716	11.68
188	TGFB1	Transforming Growth Factor Beta 1	52	GC19M041301	11.62
189	PLCB1	Phospholipase C Beta 1	48	GC20P008061	11.61
190	SNCA	Synuclein Alpha	50	GC04M089724	11.56
191	SMAD4	SMAD Family Member 4	50	GC18P051028	11.56
192	GJA1	Gap Junction Protein Alpha 1	50	GC06P121436	11.53
193	MMP9	Matrix Metallopeptidase 9	52	GC20P046008	11.52
194	MIRLET7I	MicroRNA Let-7i	20	GC12P062606	11.47
195	GHR	Growth Hormone Receptor	47	GC05P042429	11.47
196	MT-CO1	Mitochondrially Encoded Cytochrome C Oxidase I	32	GCMTP005906	11.46
197	AKT3	AKT Serine/Threonine Kinase 3	52	GC01M243488	11.44
198	USP8	Ubiquitin Specific Peptidase 8	48	GC15P050424	11.43
199	SERPINE1	Serpin Family E Member 1	50	GC07P101127	11.37
200	PDGFB	Platelet Derived Growth Factor Subunit B	50	GC22M045657	11.37
201	MIR200A	MicroRNA 200a	21	GC01P001463	11.36
202	SQSTM1	Sequestosome 1	48	GC05P179806	11.32
203	ROR2	Receptor Tyrosine Kinase Like Orphan Receptor 2	48	GC09M091564	11.31
204	LHCGR	Luteinizing Hormone/Choriogonadotropin Receptor	47	GC02M048647	11.26
205	BUB1B	BUB1 Mitotic Checkpoint Serine/Threonine Kinase B	49	GC15P040161	11.24
206	CAT	Catalase	50	GC11P034460	11.22
207	FOS	Fos Proto-Oncogene, AP-1 Transcription Factor Subunit	50	GC14P075278	11.2
208	GRIA1	Glutamate Ionotropic Receptor AMPA Type Subunit 1	48	GC05P153467	11.18
209	ACE	Angiotensin I Converting Enzyme	49	GC17P063477	11.16
210	TSC2	TSC Complex Subunit 2	50	GC16P002436	11.14
211	TGFBR2	Transforming Growth Factor Beta Receptor 2	51	GC03P030623	11.13
212	SLC6A3	Solute Carrier Family 6 Member 3	49	GC05M001392	11.11
213	NRG1	Neuregulin 1	46	GC08P031639	11.07
214	FRAXA	Fragile Site, Folic Acid Type, Rare, Fra(X)(Q27.3) A (Macroorchidism, Mental Retardation)	6	GC0XP147914	11.05
215	SIRT1	Sirtuin 1	49	GC10P067884	11.04
216	MEG3	Maternally Expressed 3	29	GC14P104771	11.01
217	PRKACA	Protein Kinase CAMP-Activated Catalytic Subunit Alpha	51	GC19M014092	10.99
218	MIR30E	MicroRNA 30e	21	GC01P040754	10.99
219	NOS1	Nitric Oxide Synthase 1	49	GC12M117208	10.9
220	CGA	Glycoprotein Hormones, Alpha Polypeptide	43	GC06M087085	10.85
221	S100B	S100 Calcium Binding Protein B	45	GC21M047431	10.85
222	NPY	Neuropeptide Y	45	GC07P024290	10.76
223	MLH1	MutL Homolog 1	48	GC03P036993	10.76
224	DGUOK	Deoxyguanosine Kinase	44	GC02P073926	10.73
225	HELLS	Helicase, Lymphoid Specific	45	GC10P094501	10.73
226	PPARG	Peroxisome Proliferator Activated Receptor Gamma	52	GC03P012287	10.72
227	TLR4	Toll Like Receptor 4	51	GC09P117704	10.72
228	SERPINA3	Serpin Family A Member 3	43	GC14P094612	10.67
229	FOXC1	Forkhead Box C1	41	GC06P001610	10.62
230	CTSD	Cathepsin D	52	GC11M001752	10.62
231	MIR141	MicroRNA 141	21	GC12P008231	10.59
232	LPL	Lipoprotein Lipase	49	GC08P019901	10.59
233	ERCC6	ERCC Excision Repair 6, Chromatin Remodeling Factor	45	GC10M049454	10.58
234	MIR143	MicroRNA 143	22	GC05P149410	10.56
235	DICER1	Dicer 1, Ribonuclease III	47	GC14M095086	10.55
236	BMPR1A	Bone Morphogenetic Protein Receptor Type 1A	51	GC10P086756	10.54
237	PMS2	PMS1 Homolog 2, Mismatch Repair System Component	48	GC07M005973	10.51
238	VDR	Vitamin D Receptor	51	GC12M047841	10.49
239	TSC1	TSC Complex Subunit 1	48	GC09M132891	10.49
240	MIR31	MicroRNA 31	20	GC09M021513	10.45
241	GATA4	GATA Binding Protein 4	48	GC08P011676	10.42
242	MSH2	MutS Homolog 2	48	GC02P047402	10.42
243	EZH2	Enhancer Of Zeste 2 Polycomb Repressive Complex 2 Subunit	54	GC07M148807	10.41
244	CCND2	Cyclin D2	50	GC12P008103	10.39
245	MED12	Mediator Complex Subunit 12	44	GC0XP071118	10.34
246	HLA-B	Major Histocompatibility Complex, Class I, B	45	GC06M031315	10.33
247	AIRE	Autoimmune Regulator	44	GC21P044285	10.32
248	SLC6A2	Solute Carrier Family 6 Member 2	48	GC16P055656	10.27
249	PTGS2	Prostaglandin-Endoperoxide Synthase 2	48	GC01M186640	10.27
250	HNRNPA1	Heterogeneous Nuclear Ribonucleoprotein A1	45	GC12P054280	10.25
251	SRY	Sex Determining Region Y	35	GC0YM002698	10.21
252	CDKN1A	Cyclin Dependent Kinase Inhibitor 1A	50	GC06P047460	10.2
253	MIR222	MicroRNA 222	21	GC0XM045747	10.19
254	STAR	Steroidogenic Acute Regulatory Protein	46	GC08M038145	10.16
255	APOB	Apolipoprotein B	45	GC02M020956	10.14
256	EGFR	Epidermal Growth Factor Receptor	54	GC07P055019	10.12
257	CNR1	Cannabinoid Receptor 1	46	GC06M088139	10.11
258	RPS6KA3	Ribosomal Protein S6 Kinase A3	52	GC0XM020149	10.11
259	HNF1B	HNF1 Homeobox B	44	GC17M037686	10.11
260	RAD51C	RAD51 Paralog C	43	GC17P058692	10.1
261	FH	Fumarate Hydratase	45	GC01M241499	10.09
262	CDH1	Cadherin 1	50	GC16P068737	10.07
263	GUSB	Glucuronidase Beta	47	GC07M065960	10.07
264	CYP2B6	Cytochrome P450 Family 2 Subfamily B Member 6	47	GC19P040991	10.06
265	BCL2	BCL2 Apoptosis Regulator	51	GC18M063123	10.05
266	FAS	Fas Cell Surface Death Receptor	50	GC10P088969	10.02
267	EIF2B4	Eukaryotic Translation Initiation Factor 2B Subunit Delta	44	GC02M027364	10.01
268	CYP11A1	Cytochrome P450 Family 11 Subfamily A Member 1	48	GC15M074337	9.99
269	ENO1	Enolase 1	47	GC01M008861	9.94
270	MMP2	Matrix Metallopeptidase 2	53	GC16P055390	9.92
271	NQO2	N-Ribosyldihydronicotinamide:Quinone Reductase 2	45	GC06P003009	9.91
272	ETS1	ETS Proto-Oncogene 1, Transcription Factor	49	GC11M128458	9.9
273	FGF17	Fibroblast Growth Factor 17	45	GC08P022042	9.87
274	STAG3	Stromal Antigen 3	41	GC07P100177	9.83
275	MIR127	MicroRNA 127	20	GC14P104580	9.8
276	MIR146B	MicroRNA 146b	19	GC10P102436	9.8
277	PRMT7	Protein Arginine Methyltransferase 7	44	GC16P068339	9.8
278	KITLG	KIT Ligand	44	GC12M088492	9.79
279	MIR27A	MicroRNA 27a	22	GC19M014010	9.78
280	OPRM1	Opioid Receptor Mu 1	48	GC06P154075	9.78
281	BMP4	Bone Morphogenetic Protein 4	49	GC14M053949	9.76
282	GPC3	Glypican 3	45	GC0XM133535	9.75
283	ATP7B	ATPase Copper Transporting Beta	47	GC13M051930	9.73
284	NTF3	Neurotrophin 3	43	GC12P005432	9.73
285	CASP3	Caspase 3	50	GC04M184627	9.72
286	TG	Thyroglobulin	42	GC08P132866	9.72
287	IFNA1	Interferon Alpha 1	39	GC09P021494	9.71
288	IGF1R	Insulin Like Growth Factor 1 Receptor	54	GC15P098648	9.71
289	TUBB	Tubulin Beta Class I	49	GC06P030720	9.7
290	PRKCA	Protein Kinase C Alpha	50	GC17P066302	9.68
291	TPM2	Tropomyosin 2	44	GC09M035672	9.68
292	IL2RA	Interleukin 2 Receptor Subunit Alpha	50	GC10M006010	9.67
293	NOBOX	NOBOX Oogenesis Homeobox	35	GC07M144397	9.66
294	PALB2	Partner And Localizer Of BRCA2	43	GC16M023603	9.62
295	FOXP2	Forkhead Box P2	43	GC07P114086	9.61
296	EPCAM	Epithelial Cell Adhesion Molecule	47	GC02P047345	9.61
297	BLM	BLM RecQ Like Helicase	48	GC15P090717	9.6
298	CHEK2	Checkpoint Kinase 2	53	GC22M028687	9.59
299	IGF2	Insulin Like Growth Factor 2	48	GC11M002130	9.57
300	EPRS1	Glutamyl-Prolyl-TRNA Synthetase 1	36	GC01M219969	9.54
301	PRKD1	Protein Kinase D1	50	GC14M029576	9.53
302	KRT5	Keratin 5	47	GC12M052514	9.52
303	GDF9	Growth Differentiation Factor 9	39	GC05M132861	9.5
304	RAP1A	RAP1A, Member Of RAS Oncogene Family	47	GC01P111542	9.46
305	EGF	Epidermal Growth Factor	51	GC04P109912	9.46
306	GNB3	G Protein Subunit Beta 3	47	GC12P006839	9.45
307	FST	Follistatin	46	GC05P053480	9.44
308	GHRL	Ghrelin And Obestatin Prepropeptide	43	GC03M010285	9.44
309	SOX3	SRY-Box Transcription Factor 3	44	GC0XM140502	9.43
310	MIR144	MicroRNA 144	16	GC17M029965	9.41
311	OXT	Oxytocin/Neurophysin I Prepropeptide	40	GC20P003068	9.39
312	PLA2G6	Phospholipase A2 Group VI	47	GC22M046185	9.37
313	MIR34A	MicroRNA 34a	22	GC01M009151	9.34
314	BARD1	BRCA1 Associated RING Domain 1	46	GC02M214725	9.3
315	INHA	Inhibin Subunit Alpha	43	GC02P219569	9.28
316	PIK3R2	Phosphoinositide-3-Kinase Regulatory Subunit 2	49	GC19P018153	9.27
317	HTR3A	5-Hydroxytryptamine Receptor 3A	45	GC11P113974	9.26
318	HMGCR	3-Hydroxy-3-Methylglutaryl-CoA Reductase	45	GC05P075336	9.24
319	SOX4	SRY-Box Transcription Factor 4	43	GC06P021593	9.23
320	GHRH	Growth Hormone Releasing Hormone	40	GC20M037251	9.22
321	ARID1A	AT-Rich Interaction Domain 1A	44	GC01P026693	9.2
322	INHBB	Inhibin Subunit Beta B	42	GC02P120349	9.2
323	AFF2	AF4/FMR2 Family Member 2	41	GC0XP148500	9.17
324	GMNN	Geminin DNA Replication Inhibitor	44	GC06P024779	9.17
325	IL4	Interleukin 4	46	GC05P132673	9.17
326	LIMK1	LIM Domain Kinase 1	49	GC07P074082	9.15
327	CFAP47	Cilia And Flagella Associated Protein 47	25	GC0XP035919	9.12
328	GSN	Gelsolin	48	GC09P121201	9.11
329	ERCC2	ERCC Excision Repair 2, TFIIH Core Complex Helicase Subunit	47	GC19M045349	9.09
330	MAPK14	Mitogen-Activated Protein Kinase 14	51	GC06P047451	9.09
331	FIGLA	Folliculogenesis Specific BHLH Transcription Factor	36	GC02M070741	9.09
332	LARS2	Leucyl-TRNA Synthetase 2, Mitochondrial	45	GC03P045405	9.07
333	MIR205	MicroRNA 205	20	GC01P209432	9.01
334	HAMP	Hepcidin Antimicrobial Peptide	44	GC19P038216	8.98
335	IL18	Interleukin 18	44	GC11M112143	8.98
336	CSF1	Colony Stimulating Factor 1	43	GC01P109911	8.96
337	RAD51D	RAD51 Paralog D	40	GC17M035092	8.96
338	MIR210	MicroRNA 210	21	GC11M000674	8.96
339	MIR193B	MicroRNA 193b	20	GC16P014307	8.96
340	GALT	Galactose-1-Phosphate Uridylyltransferase	47	GC09P034860	8.95
341	SOD2	Superoxide Dismutase 2	51	GC06M159669	8.95
342	MIR206	MicroRNA 206	20	GC06P052144	8.94
343	IL1A	Interleukin 1 Alpha	44	GC02M112773	8.93
344	PLCG1	Phospholipase C Gamma 1	47	GC20P041136	8.92
345	IGF2R	Insulin Like Growth Factor 2 Receptor	45	GC06P159969	8.89
346	COL1A1	Collagen Type I Alpha 1 Chain	50	GC17M050183	8.82
347	EPPIN	Epididymal Peptidase Inhibitor	35	GC20M045541	8.79
348	NRXN1	Neurexin 1	47	GC02M049918	8.78
349	TNFSF11	TNF Superfamily Member 11	47	GC13P042562	8.75
350	HDAC9	Histone Deacetylase 9	46	GC07P018086	8.75
351	GRIN2B	Glutamate Ionotropic Receptor NMDA Type Subunit 2B	50	GC12M013437	8.75
352	SST	Somatostatin	42	GC03M187668	8.75
353	HBB	Hemoglobin Subunit Beta	45	GC11M005352	8.72
354	MAOB	Monoamine Oxidase B	43	GC0XM043766	8.7
355	EDN1	Endothelin 1	47	GC06P012290	8.68
356	GPT	Glutamic--Pyruvic Transaminase	41	GC08P144502	8.65
357	FIG4	FIG4 Phosphoinositide 5-Phosphatase	43	GC06P109691	8.64
358	NUP107	Nucleoporin 107	43	GC12P068686	8.64
359	SYCE1	Synaptonemal Complex Central Element Protein 1	37	GC10M133553	8.64
360	APOA1	Apolipoprotein A1	48	GC11M116835	8.64
361	CCL5	C-C Motif Chemokine Ligand 5	43	GC17M035871	8.64
362	CDCA7	Cell Division Cycle Associated 7	42	GC02P173354	8.63
363	MIR139	MicroRNA 139	19	GC11M072615	8.6
364	MAPK3	Mitogen-Activated Protein Kinase 3	49	GC16M030117	8.57
365	TIMP1	TIMP Metallopeptidase Inhibitor 1	45	GC0XP047583	8.56
366	TIMELESS	Timeless Circadian Regulator	39	GC12M056416	8.56
367	POF1B	POF1B Actin Binding Protein	36	GC0XM085277	8.53
368	CCR6	C-C Motif Chemokine Receptor 6	44	GC06P167111	8.53
369	FSHB	Follicle Stimulating Hormone Subunit Beta	43	GC11P030210	8.51
370	EPHA4	EPH Receptor A4	50	GC02M221418	8.51
371	DRD1	Dopamine Receptor D1	44	GC05M175440	8.5
372	POU5F1	POU Class 5 Homeobox 1	47	GC06M031184	8.5
373	NOS2	Nitric Oxide Synthase 2	49	GC17M027756	8.5
374	ABCB7	ATP Binding Cassette Subfamily B Member 7	43	GC0XM075053	8.49
375	TLR2	Toll Like Receptor 2	51	GC04P153684	8.47
376	MSH5	MutS Homolog 5	41	GC06P047322	8.47
377	KDM5B	Lysine Demethylase 5B	43	GC01M202696	8.47
378	FLT4	Fms Related Receptor Tyrosine Kinase 4	52	GC05M180607	8.46
379	AMHR2	Anti-Mullerian Hormone Receptor Type 2	45	GC12P053423	8.46
380	IL1R1	Interleukin 1 Receptor Type 1	45	GC02P102136	8.45
381	GSTM1	Glutathione S-Transferase Mu 1	41	GC01P109687	8.45
382	NLRP5	NLR Family Pyrin Domain Containing 5	37	GC19P056000	8.44
383	TFRC	Transferrin Receptor	48	GC03M196027	8.44
384	MYCN	MYCN Proto-Oncogene, BHLH Transcription Factor	46	GC02P015949	8.43
385	SLC22A18	Solute Carrier Family 22 Member 18	42	GC11P002899	8.42
386	MIR96	MicroRNA 96	20	GC07M129774	8.42
387	DES	Desmin	48	GC02P219418	8.4
388	XRCC2	X-Ray Repair Cross Complementing 2	42	GC07M152644	8.4
389	TF	Transferrin	49	GC03P133666	8.38
390	FOXO3	Forkhead Box O3	44	GC06P108559	8.38
391	HTR1B	5-Hydroxytryptamine Receptor 1B	45	GC06M077478	8.35
392	MIR9-1	MicroRNA 9-1	20	GC01M156420	8.35
393	SETX	Senataxin	41	GC09M132261	8.33
394	GAL	Galanin And GMAP Prepropeptide	44	GC11P068684	8.32
395	NEFH	Neurofilament Heavy	45	GC22P029480	8.31
396	CCND1	Cyclin D1	52	GC11P069641	8.3
397	UNC13A	Unc-13 Homolog A	40	GC19M017602	8.26
398	LHX8	LIM Homeobox 8	37	GC01P075128	8.21
399	FGF2	Fibroblast Growth Factor 2	47	GC04P122826	8.21
400	GAPDH	Glyceraldehyde-3-Phosphate Dehydrogenase	48	GC12P008161	8.21
401	GSTP1	Glutathione S-Transferase Pi 1	50	GC11P067583	8.21
402	SPO11	SPO11 Initiator Of Meiotic Double Stranded Breaks	37	GC20P057329	8.2
403	GAD1	Glutamate Decarboxylase 1	51	GC02P170813	8.2
404	USP9X	Ubiquitin Specific Peptidase 9 X-Linked	47	GC0XP041085	8.2
405	RFC2	Replication Factor C Subunit 2	44	GC07M074231	8.2
406	CCBE1	Collagen And Calcium Binding EGF Domains 1	40	GC18M059430	8.2
407	ICAM1	Intercellular Adhesion Molecule 1	50	GC19P010270	8.19
408	CYP1A2	Cytochrome P450 Family 1 Subfamily A Member 2	45	GC15P074748	8.18
409	HFM1	Helicase For Meiosis 1	39	GC01M091260	8.18
410	CD4	CD4 Molecule	49	GC12P006786	8.18
411	SUZ12	SUZ12 Polycomb Repressive Complex 2 Subunit	41	GC17P031937	8.16
412	SOHLH1	Spermatogenesis And Oogenesis Specific Basic Helix-Loop-Helix 1	35	GC09M135693	8.15
413	SOHLH2	Spermatogenesis And Oogenesis Specific Basic Helix-Loop-Helix 2	31	GC13M036169	8.15
414	DDR2	Discoidin Domain Receptor Tyrosine Kinase 2	51	GC01P162631	8.15
415	INHBA	Inhibin Subunit Beta A	45	GC07M041668	8.14
416	CHD7	Chromodomain Helicase DNA Binding Protein 7	45	GC08P060678	8.13
417	EEF1A2	Eukaryotic Translation Elongation Factor 1 Alpha 2	45	GC20M063488	8.1
418	DMRT1	Doublesex And Mab-3 Related Transcription Factor 1	40	GC09P000831	8.09
419	PPP1R1B	Protein Phosphatase 1 Regulatory Inhibitor Subunit 1B	43	GC17P039626	8.07
420	PHB	Prohibitin	47	GC17M049404	8.07
421	CDKN2C	Cyclin Dependent Kinase Inhibitor 2C	45	GC01P050960	8.07
422	DDX3X	DEAD-Box Helicase 3 X-Linked	47	GC0XP041333	8.07
423	ACTC1	Actin Alpha Cardiac Muscle 1	42	GC15M034788	8.06
424	CNTNAP2	Contactin Associated Protein 2	44	GC07P146116	8.05
425	HERC2	HECT And RLD Domain Containing E3 Ubiquitin Protein Ligase 2	45	GC15M028111	8.05
426	MIR200C	MicroRNA 200c	21	GC12P008229	8.03
427	MIR204	MicroRNA 204	21	GC09M070809	8.03
428	VWF	Von Willebrand Factor	48	GC12M005917	8.02
429	HP	Haptoglobin	44	GC16P072089	7.99
430	CALCA	Calcitonin Related Polypeptide Alpha	43	GC11M014945	7.98
431	BMP6	Bone Morphogenetic Protein 6	43	GC06P007726	7.96
432	APOD	Apolipoprotein D	43	GC03M195568	7.94
433	VIM	Vimentin	50	GC10P017227	7.94
434	REN	Renin	48	GC01M204154	7.93
435	NGFR	Nerve Growth Factor Receptor	45	GC17P049495	7.9
436	CYP1A1	Cytochrome P450 Family 1 Subfamily A Member 1	47	GC15M074719	7.89
437	LEPQTL1	Leptin, Serum Levels Of	3	GC02U903086	7.89
438	HMOX1	Heme Oxygenase 1	52	GC22P035380	7.88
439	MRPS22	Mitochondrial Ribosomal Protein S22	41	GC03P139005	7.87
440	FASLG	Fas Ligand	47	GC01P172628	7.86
441	RHOBTB2	Rho Related BTB Domain Containing 2	40	GC08P022987	7.85
442	IL17A	Interleukin 17A	42	GC06P052186	7.82
443	APP	Amyloid Beta Precursor Protein	51	GC21M025880	7.81
444	MIR22	MicroRNA 22	20	GC17M001713	7.81
445	MAD1L1	Mitotic Arrest Deficient 1 Like 1	45	GC07M001815	7.8
446	VAPB	VAMP Associated Protein B And C	45	GC20P058389	7.8
447	DARS2	Aspartyl-TRNA Synthetase 2, Mitochondrial	41	GC01P173824	7.8
448	ABCA3	ATP Binding Cassette Subfamily A Member 3	48	GC16M002275	7.77
449	CEP85L	Centrosomal Protein 85 Like	34	GC06M118460	7.77
450	PRKAR1A	Protein Kinase CAMP-Dependent Type I Regulatory Subunit Alpha	51	GC17P068414	7.76
451	CSF2	Colony Stimulating Factor 2	44	GC05P132073	7.75
452	WNT4	Wnt Family Member 4	47	GC01M022190	7.75
453	HCRT	Hypocretin Neuropeptide Precursor	40	GC17M042185	7.74
454	MYC	MYC Proto-Oncogene, BHLH Transcription Factor	51	GC08P127735	7.73
455	PTPRC	Protein Tyrosine Phosphatase Receptor Type C	51	GC01P198607	7.72
456	IGFBP2	Insulin Like Growth Factor Binding Protein 2	43	GC02P216632	7.71
457	BAX	BCL2 Associated X, Apoptosis Regulator	48	GC19P048954	7.71
458	SEMA3A	Semaphorin 3A	45	GC07M083955	7.7
459	OPTN	Optineurin	44	GC10P013099	7.68
460	CALR	Calreticulin	51	GC19P012938	7.67
461	SELE	Selectin E	44	GC01M169722	7.66
462	GNAI2	G Protein Subunit Alpha I2	47	GC03P050226	7.64
463	SEPTIN9	Septin 9	35	GC17P077282	7.61
464	HIF1A	Hypoxia Inducible Factor 1 Subunit Alpha	47	GC14P061695	7.57
465	ADAMTS19	ADAM Metallopeptidase With Thrombospondin Type 1 Motif 19	36	GC05P129460	7.56
466	SP1	Sp1 Transcription Factor	44	GC12P053380	7.56
467	STAT3	Signal Transducer And Activator Of Transcription 3	52	GC17M042313	7.55
468	PRKCD	Protein Kinase C Delta	53	GC03P053156	7.54
469	MIRLET7G	MicroRNA Let-7g	20	GC03M052268	7.53
470	DAZL	Deleted In Azoospermia Like	39	GC03M016586	7.52
471	CXCL12	C-X-C Motif Chemokine Ligand 12	45	GC10M044294	7.52
472	NOTCH1	Notch Receptor 1	51	GC09M136602	7.52
473	CLPP	Caseinolytic Mitochondrial Matrix Peptidase Proteolytic Subunit	44	GC19P006389	7.51
474	DDX4	DEAD-Box Helicase 4	40	GC05P055738	7.51
475	ZP2	Zona Pellucida Glycoprotein 2	37	GC16M021198	7.51
476	TAC3	Tachykinin Precursor 3	45	GC12M057009	7.5
477	CYP2C19	Cytochrome P450 Family 2 Subfamily C Member 19	46	GC10P094762	7.5
478	HBA1	Hemoglobin Subunit Alpha 1	42	GC16P001370	7.49
479	HBA2	Hemoglobin Subunit Alpha 2	42	GC16P001373	7.49
480	PGRMC1	Progesterone Receptor Membrane Component 1	44	GC0XP119236	7.49
481	PARP1	Poly(ADP-Ribose) Polymerase 1	49	GC01M226360	7.48
482	ARSH	Arylsulfatase Family Member H	34	GC0XP003006	7.48
483	ENG	Endoglin	46	GC09M127815	7.46
484	JUN	Jun Proto-Oncogene, AP-1 Transcription Factor Subunit	49	GC01M058780	7.44
485	ZEB2	Zinc Finger E-Box Binding Homeobox 2	48	GC02M144384	7.43
486	TYMP	Thymidine Phosphorylase	46	GC22M050525	7.42
487	GALK1	Galactokinase 1	48	GC17M075751	7.4
488	TERT	Telomerase Reverse Transcriptase	51	GC05M001253	7.4
489	FN1	Fibronectin 1	50	GC02M215360	7.4
490	PTH	Parathyroid Hormone	47	GC11M013492	7.4
491	CPEB1	Cytoplasmic Polyadenylation Element Binding Protein 1	40	GC15M082543	7.36
492	MSH4	MutS Homolog 4	37	GC01P075796	7.36
493	TNNC1	Troponin C1, Slow Skeletal And Cardiac Type	45	GC03M052452	7.36
494	LGR6	Leucine Rich Repeat Containing G Protein-Coupled Receptor 6	41	GC01P202193	7.35
495	MALAT1	Metastasis Associated Lung Adenocarcinoma Transcript 1	24	GC11P065806	7.33
496	ESS2	Ess-2 Splicing Factor Homolog	28	GC22M019130	7.28
497	XRCC3	X-Ray Repair Cross Complementing 3	41	GC14M103697	7.25
498	MIR24-1	MicroRNA 24-1	18	GC09P095086	7.24
499	SMC1B	Structural Maintenance Of Chromosomes 1B	37	GC22M045344	7.24
500	REC8	REC8 Meiotic Recombination Protein	37	GC14P024171	7.24
501	RAD21L1	RAD21 Cohesin Complex Component Like 1	29	GC20P001226	7.24
502	KLLN	Killin, P53 Regulated DNA Replication Inhibitor	29	GC10M087860	7.23
503	MIR499A	MicroRNA 499a	21	GC20P034990	7.22
504	RLIM	Ring Finger Protein, LIM Domain Interacting	39	GC0XM074587	7.2
505	MIF	Macrophage Migration Inhibitory Factor	49	GC22P023894	7.19
506	ZP3	Zona Pellucida Glycoprotein 3	41	GC07P076398	7.18
507	MPO	Myeloperoxidase	50	GC17M058269	7.18
508	TGFB3	Transforming Growth Factor Beta 3	47	GC14M075958	7.15
509	APC	APC Regulator Of WNT Signaling Pathway	48	GC05P112707	7.14
510	SRSF2	Serine And Arginine Rich Splicing Factor 2	40	GC17M076734	7.14
511	NQO1	NAD(P)H Quinone Dehydrogenase 1	49	GC16M069706	7.13
512	TFR2	Transferrin Receptor 2	44	GC07M100620	7.1
513	DBH	Dopamine Beta-Hydroxylase	50	GC09P133636	7.1
514	EIF4ENIF1	Eukaryotic Translation Initiation Factor 4E Nuclear Import Factor 1	37	GC22M031436	7.08
515	SERPINA7	Serpin Family A Member 7	39	GC0XM106032	7.07
516	BCS1L	BCS1 Homolog, Ubiquinol-Cytochrome C Reductase Complex Chaperone	43	GC02P218658	7.07
517	MMP7	Matrix Metallopeptidase 7	48	GC11M102425	7.07
518	EIF2B5	Eukaryotic Translation Initiation Factor 2B Subunit Epsilon	43	GC03P184135	7.07
519	HJV	Hemojuvelin BMP Co-Receptor	35	GC01M146018	7.02
520	CDKN2B	Cyclin Dependent Kinase Inhibitor 2B	47	GC09M022002	6.99
521	IL6R	Interleukin 6 Receptor	48	GC01P154405	6.98
522	FOXE3	Forkhead Box E3	35	GC01P047416	6.98
523	MIR214	MicroRNA 214	20	GC01M172234	6.98
524	MIR199A1	MicroRNA 199a-1	18	GC19M010792	6.97
525	IDH1	Isocitrate Dehydrogenase (NADP(+)) 1	52	GC02M208236	6.93
526	TPM1	Tropomyosin 1	48	GC15P073930	6.93
527	STRADA	STE20 Related Adaptor Alpha	45	GC17M063683	6.93
528	RAC3	Rac Family Small GTPase 3	45	GC17P082031	6.93
529	RB1CC1	RB1 Inducible Coiled-Coil 1	42	GC08M052622	6.93
530	JAZF1	JAZF Zinc Finger 1	39	GC07M027830	6.93
531	MIR196A2	MicroRNA 196a-2	21	GC12P054200	6.93
532	MIR203A	MicroRNA 203a	19	GC14P104655	6.93
533	MIR128-1	MicroRNA 128-1	19	GC02P135665	6.93
534	MIR98	MicroRNA 98	17	GC0XM053582	6.93
535	MIR502	MicroRNA 502	16	GC0XP050014	6.93
536	CYCS	Cytochrome C, Somatic	48	GC07M025118	6.93
537	POU1F1	POU Class 1 Homeobox 1	43	GC03M087259	6.93
538	LOX	Lysyl Oxidase	44	GC05M122063	6.93
539	XPNPEP2	X-Prolyl Aminopeptidase 2	44	GC0XP129738	6.92
540	SYCP3	Synaptonemal Complex Protein 3	41	GC12M101728	6.92
541	GPR3	G Protein-Coupled Receptor 3	38	GC01P027393	6.92
542	NANOS3	Nanos C2HC-Type Zinc Finger 3	36	GC19P013862	6.92
543	DACH2	Dachshund Family Transcription Factor 2	36	GC0XP086148	6.92
544	SYCP1	Synaptonemal Complex Protein 1	36	GC01P114854	6.92
545	STRA8	Stimulated By Retinoic Acid 8	35	GC07P135231	6.92
546	FAM122C	Family With Sequence Similarity 122C	29	GC0XP134796	6.92
547	COL2A1	Collagen Type II Alpha 1 Chain	48	GC12M047972	6.91
548	PICK1	Protein Interacting With PRKCA 1	41	GC22P038056	6.9
549	HSPA4	Heat Shock Protein Family A (Hsp70) Member 4	41	GC05P133051	6.89
550	CHAT	Choline O-Acetyltransferase	47	GC10P049609	6.88
551	LIFR	LIF Receptor Subunit Alpha	47	GC05M038475	6.88
552	ICOSLG	Inducible T Cell Costimulator Ligand	39	GC21M044222	6.88
553	ALPP	Alkaline Phosphatase, Placental	46	GC02P232378	6.88
554	YWHAE	Tyrosine 3-Monooxygenase/Tryptophan 5-Monooxygenase Activation Protein Epsilon	50	GC17M001346	6.85
555	FASN	Fatty Acid Synthase	49	GC17M082078	6.85
556	NTRK1	Neurotrophic Receptor Tyrosine Kinase 1	48	GC01P156786	6.83
557	HSP90AA1	Heat Shock Protein 90 Alpha Family Class A Member 1	48	GC14M102080	6.83
558	IL3	Interleukin 3	44	GC05P132060	6.81
559	GRM7	Glutamate Metabotropic Receptor 7	44	GC03P006770	6.79
560	NAT2	N-Acetyltransferase 2	43	GC08P018391	6.76
561	CSF3	Colony Stimulating Factor 3	40	GC17P040015	6.76
562	MIRLET7C	MicroRNA Let-7c	21	GC21P016551	6.75
563	CYP2C9	Cytochrome P450 Family 2 Subfamily C Member 9	48	GC10P094938	6.72
564	PDYN	Prodynorphin	43	GC20M001978	6.72
565	SNCG	Synuclein Gamma	42	GC10P086957	6.7
566	BCL2L1	BCL2 Like 1	47	GC20M031664	6.68
567	IRS1	Insulin Receptor Substrate 1	47	GC02M226731	6.66
568	DPH1	Diphthamide Biosynthesis 1	40	GC17P002030	6.65
569	NEAT1	Nuclear Paraspeckle Assembly Transcript 1	23	GC11P065794	6.64
570	CHRM2	Cholinergic Receptor Muscarinic 2	48	GC07P136868	6.63
571	CD80	CD80 Molecule	41	GC03M119524	6.61
572	MMP3	Matrix Metallopeptidase 3	51	GC11M102835	6.59
573	CDC42	Cell Division Cycle 42	51	GC01P022057	6.56
574	CEP290	Centrosomal Protein 290	40	GC12M088049	6.55
575	EZR	Ezrin	45	GC06M158765	6.54
576	JAK2	Janus Kinase 2	54	GC09P004985	6.53
577	AFP	Alpha Fetoprotein	45	GC04P073431	6.53
578	TGFA	Transforming Growth Factor Alpha	46	GC02M070447	6.52
579	MIR142	MicroRNA 142	20	GC17M058331	6.52
580	LIF	LIF Interleukin 6 Family Cytokine	43	GC22M030240	6.51
581	PTHLH	Parathyroid Hormone Like Hormone	45	GC12M027959	6.5
582	BECN1	Beclin 1	46	GC17M042810	6.49
583	CLU	Clusterin	46	GC08M027596	6.49
584	PARK7	Parkinsonism Associated Deglycase	45	GC01P007983	6.48
585	H19	H19 Imprinted Maternally Expressed Transcript	28	GC11M001995	6.48
586	ARSA	Arylsulfatase A	47	GC22M050622	6.48
587	SLC40A1	Solute Carrier Family 40 Member 1	46	GC02M189560	6.46
588	NOS3	Nitric Oxide Synthase 3	51	GC07P150990	6.45
589	PON2	Paraoxonase 2	42	GC07M095404	6.43
590	NOTCH4	Notch Receptor 4	45	GC06M032648	6.42
591	TUSC3	Tumor Suppressor Candidate 3	41	GC08P015417	6.41
592	TSPO	Translocator Protein	43	GC22P043151	6.41
593	TIMP2	TIMP Metallopeptidase Inhibitor 2	44	GC17M078852	6.4
594	MIR145	MicroRNA 145	21	GC05P149430	6.4
595	MIR183	MicroRNA 183	18	GC07M129789	6.39
596	IL1RN	Interleukin 1 Receptor Antagonist	48	GC02P115307	6.37
597	CXCR4	C-X-C Motif Chemokine Receptor 4	52	GC02M136114	6.37
598	BNC1	Basonuclin 1	36	GC15M083255	6.36
599	CCK	Cholecystokinin	41	GC03M042274	6.36
600	HGF	Hepatocyte Growth Factor	52	GC07M081699	6.34
601	TUBB1	Tubulin Beta 1 Class VI	47	GC20P059020	6.34
602	FGF1	Fibroblast Growth Factor 1	48	GC05M142555	6.34
603	CALB2	Calbindin 2	40	GC16P071392	6.32
604	MDM2	MDM2 Proto-Oncogene	52	GC12P068808	6.3
605	NRP1	Neuropilin 1	47	GC10M033177	6.3
606	ELN	Elastin	44	GC07P074027	6.3
607	HSPB1	Heat Shock Protein Family B (Small) Member 1	51	GC07P076302	6.3
608	INSR	Insulin Receptor	54	GC19M007112	6.28
609	PMM2	Phosphomannomutase 2	47	GC16P008788	6.28
610	CD40	CD40 Molecule	48	GC20P046118	6.27
611	CYP21A2	Cytochrome P450 Family 21 Subfamily A Member 2	45	GC06P047333	6.27
612	IFNA2	Interferon Alpha 2	41	GC09M021384	6.26
613	MAPK8	Mitogen-Activated Protein Kinase 8	50	GC10P048306	6.25
614	WASF2	WASP Family Member 2	43	GC01M027404	6.25
615	GAD2	Glutamate Decarboxylase 2	46	GC10P026216	6.24
616	SULT1A1	Sulfotransferase Family 1A Member 1	43	GC16M028606	6.24
617	SLPI	Secretory Leukocyte Peptidase Inhibitor	39	GC20M045252	6.24
618	PROM1	Prominin 1	44	GC04M015965	6.22
619	MIR135A1	MicroRNA 135a-1	20	GC03M052296	6.2
620	OPCML	Opioid Binding Protein/Cell Adhesion Molecule Like	41	GC11M132414	6.2
621	PON3	Paraoxonase 3	44	GC07M095359	6.19
622	PMS1	PMS1 Homolog 1, Mismatch Repair System Component	40	GC02P189784	6.19
623	MT-TF	Mitochondrially Encoded TRNA-Phe (UUU/C)	14	GCMTP000580	6.19
624	MT-TH	Mitochondrially Encoded TRNA-His (CAU/C)	13	GCMTP012140	6.19
625	MIR195	MicroRNA 195	19	GC17M007018	6.19
626	CCL4	C-C Motif Chemokine Ligand 4	40	GC17P036103	6.18
627	CREBBP	CREB Binding Protein	52	GC16M003726	6.17
628	AARS2	Alanyl-TRNA Synthetase 2, Mitochondrial	42	GC06M044297	6.15
629	MIR30A	MicroRNA 30a	20	GC06M071403	6.15
630	FOXP3	Forkhead Box P3	46	GC0XM049250	6.14
631	CASR	Calcium Sensing Receptor	50	GC03P122183	6.13
632	NSD1	Nuclear Receptor Binding SET Domain Protein 1	43	GC05P177134	6.12
633	DNMT3A	DNA Methyltransferase 3 Alpha	51	GC02M025228	6.11
634	GLI3	GLI Family Zinc Finger 3	48	GC07M041960	6.11
635	NR1H2	Nuclear Receptor Subfamily 1 Group H Member 2	48	GC19P050329	6.07
636	CRY2	Cryptochrome Circadian Regulator 2	41	GC11P045986	6.06
637	HLA-DRB1	Major Histocompatibility Complex, Class II, DR Beta 1	46	GC06M032578	6.03
638	CD34	CD34 Molecule	43	GC01M207880	6.03
639	ALDH1A1	Aldehyde Dehydrogenase 1 Family Member A1	47	GC09M072900	6.03
640	PTCH1	Patched 1	50	GC09M095442	6.02
641	CRHR2	Corticotropin Releasing Hormone Receptor 2	42	GC07M030651	6.02
642	ABL1	ABL Proto-Oncogene 1, Non-Receptor Tyrosine Kinase	52	GC09P130713	6.02
643	FADS1	Fatty Acid Desaturase 1	44	GC11M061799	6.01
644	SREBF2	Sterol Regulatory Element Binding Transcription Factor 2	43	GC22P041833	6.01
645	PECAM1	Platelet And Endothelial Cell Adhesion Molecule 1	40	GC17M064319	6.01
646	IL7	Interleukin 7	42	GC08M078689	6
647	WWOX	WW Domain Containing Oxidoreductase	47	GC16P078099	6
648	CD274	CD274 Molecule	44	GC09P005450	5.99
649	RUNX2	RUNX Family Transcription Factor 2	47	GC06P047549	5.98
650	EIF4E	Eukaryotic Translation Initiation Factor 4E	50	GC04M098871	5.98
651	SERPINA1	Serpin Family A Member 1	49	GC14M094376	5.98
652	L1CAM	L1 Cell Adhesion Molecule	46	GC0XM153864	5.97
653	ADCYAP1	Adenylate Cyclase Activating Polypeptide 1	41	GC18P000895	5.95
654	UCHL1	Ubiquitin C-Terminal Hydrolase L1	51	GC04P041256	5.94
655	TAC1	Tachykinin Precursor 1	43	GC07P097731	5.92
656	CASP9	Caspase 9	48	GC01M015491	5.91
657	MAF	MAF BZIP Transcription Factor	45	GC16M079204	5.91
658	KRT7	Keratin 7	41	GC12P052232	5.91
659	LCN2	Lipocalin 2	43	GC09P128149	5.91
660	F2	Coagulation Factor II, Thrombin	48	GC11P046720	5.89
661	CD40LG	CD40 Ligand	47	GC0XP136649	5.88
662	MIR29A	MicroRNA 29a	21	GC07M130876	5.87
663	TIMP3	TIMP Metallopeptidase Inhibitor 3	45	GC22P032800	5.87
664	SRC	SRC Proto-Oncogene, Non-Receptor Tyrosine Kinase	51	GC20P037344	5.85
665	LIPC	Lipase C, Hepatic Type	44	GC15P058410	5.83
666	KRT14	Keratin 14	47	GC17M041582	5.83
667	NOTCH2	Notch Receptor 2	50	GC01M119911	5.83
668	TGFB2	Transforming Growth Factor Beta 2	50	GC01P218345	5.82
669	HDAC1	Histone Deacetylase 1	49	GC01P032292	5.82
670	U2AF1	U2 Small Nuclear RNA Auxiliary Factor 1	41	GC21M043092	5.82
671	ENO2	Enolase 2	47	GC12P006913	5.79
672	PDGFRA	Platelet Derived Growth Factor Receptor Alpha	55	GC04P054229	5.78
673	PTPRG	Protein Tyrosine Phosphatase Receptor Type G	41	GC03P061522	5.78
674	IFNB1	Interferon Beta 1	41	GC09M021077	5.78
675	STS	Steroid Sulfatase	44	GC0XP007146	5.77
676	PCNA	Proliferating Cell Nuclear Antigen	51	GC20M005114	5.77
677	ALDH2	Aldehyde Dehydrogenase 2 Family Member	50	GC12P111766	5.76
678	NKX2-1	NK2 Homeobox 1	46	GC14M036516	5.76
679	ANXA5	Annexin A5	46	GC04M121667	5.76
680	GRIP1	Glutamate Receptor Interacting Protein 1	43	GC12M066347	5.75
681	TPM3	Tropomyosin 3	47	GC01M154127	5.74
682	THBD	Thrombomodulin	44	GC20M023026	5.73
683	CUL1	Cullin 1	44	GC07P148697	5.72
684	FBN1	Fibrillin 1	45	GC15M048408	5.72
685	CCR5	C-C Motif Chemokine Receptor 5	46	GC03P046383	5.72
686	MAPK10	Mitogen-Activated Protein Kinase 10	51	GC04M085990	5.72
687	RB1	RB Transcriptional Corepressor 1	49	GC13P048303	5.71
688	CXCL10	C-X-C Motif Chemokine Ligand 10	44	GC04M076021	5.71
689	TTR	Transthyretin	49	GC18P031557	5.71
690	NCOR1	Nuclear Receptor Corepressor 1	43	GC17M016029	5.7
691	CRHBP	Corticotropin Releasing Hormone Binding Protein	40	GC05P076952	5.7
692	GPX1	Glutathione Peroxidase 1	48	GC03M049368	5.7
693	ERBB3	Erb-B2 Receptor Tyrosine Kinase 3	54	GC12P056094	5.69
694	GATA3	GATA Binding Protein 3	49	GC10P008045	5.69
695	ITGB1	Integrin Subunit Beta 1	50	GC10M032900	5.68
696	LBR	Lamin B Receptor	47	GC01M225401	5.67
697	ESRRG	Estrogen Related Receptor Gamma	45	GC01M216503	5.66
698	CTSB	Cathepsin B	51	GC08M011842	5.62
699	RAD50	RAD50 Double Strand Break Repair Protein	49	GC05P132556	5.61
700	HSPD1	Heat Shock Protein Family D (Hsp60) Member 1	47	GC02M197486	5.6
701	BMP7	Bone Morphogenetic Protein 7	45	GC20M057168	5.59
702	PLG	Plasminogen	48	GC06P160702	5.59
703	PTH1R	Parathyroid Hormone 1 Receptor	50	GC03P046877	5.59
704	GDF15	Growth Differentiation Factor 15	41	GC19P023329	5.58
705	HSPA1A	Heat Shock Protein Family A (Hsp70) Member 1A	43	GC06P047326	5.58
706	CDH2	Cadherin 2	50	GC18M027950	5.58
707	CETP	Cholesteryl Ester Transfer Protein	46	GC16P056961	5.56
708	TRH	Thyrotropin Releasing Hormone	42	GC03P129974	5.55
709	IL16	Interleukin 16	42	GC15P081159	5.53
710	CHIT1	Chitinase 1	43	GC01M203181	5.53
711	REST	RE1 Silencing Transcription Factor	44	GC04P056907	5.53
712	CD36	CD36 Molecule	48	GC07P080369	5.52
713	FOXO1	Forkhead Box O1	48	GC13M040555	5.51
714	IBSP	Integrin Binding Sialoprotein	37	GC04P087799	5.51
715	UHRF1	Ubiquitin Like With PHD And Ring Finger Domains 1	40	GC19P004910	5.5
716	BAK1	BCL2 Antagonist/Killer 1	44	GC06M033572	5.5
717	MIR181A1	MicroRNA 181a-1	18	GC01M198860	5.5
718	MIR432	MicroRNA 432	17	GC14P104581	5.5
719	MIR376A1	MicroRNA 376a-1	15	GC14P104790	5.5
720	PIK3CG	Phosphatidylinositol-4,5-Bisphosphate 3-Kinase Catalytic Subunit Gamma	48	GC07P106865	5.49
721	MET	MET Proto-Oncogene, Receptor Tyrosine Kinase	54	GC07P116672	5.46
722	BMPR2	Bone Morphogenetic Protein Receptor Type 2	50	GC02P202376	5.46
723	CTLA4	Cytotoxic T-Lymphocyte Associated Protein 4	45	GC02P203867	5.46
724	MIR185	MicroRNA 185	21	GC22P020034	5.45
725	MMP14	Matrix Metallopeptidase 14	51	GC14P025277	5.44
726	THBS1	Thrombospondin 1	44	GC15P039581	5.43
727	TNFSF10	TNF Superfamily Member 10	46	GC03M172505	5.43
728	TGM2	Transglutaminase 2	48	GC20M038127	5.43
729	CHRNA7	Cholinergic Receptor Nicotinic Alpha 7 Subunit	45	GC15P031923	5.42
730	TGIF1	TGFB Induced Factor Homeobox 1	45	GC18P003411	5.41
731	CDKN2A	Cyclin Dependent Kinase Inhibitor 2A	51	GC09M021967	5.39
732	CDK1	Cyclin Dependent Kinase 1	45	GC10P060772	5.39
733	SOX2	SRY-Box Transcription Factor 2	47	GC03P181711	5.36
734	SMAD2	SMAD Family Member 2	47	GC18M047809	5.35
735	CDK4	Cyclin Dependent Kinase 4	54	GC12M057743	5.34
736	LDLR	Low Density Lipoprotein Receptor	49	GC19P011061	5.33
737	MIR106B	MicroRNA 106b	21	GC07M100284	5.31
738	DMD	Dystrophin	46	GC0XM031047	5.3
739	DKC1	Dyskerin Pseudouridine Synthase 1	46	GC0XP154762	5.29
740	ATP7A	ATPase Copper Transporting Alpha	45	GC0XP077927	5.29
741	PLAUR	Plasminogen Activator, Urokinase Receptor	44	GC19M043646	5.29
742	CDH13	Cadherin 13	42	GC16P082626	5.29
743	HOTAIR	HOX Transcript Antisense RNA	25	GC12M053962	5.27
744	ITIH4	Inter-Alpha-Trypsin Inhibitor Heavy Chain 4	42	GC03M052812	5.27
745	CASP2	Caspase 2	49	GC07P144979	5.27
746	FGFR4	Fibroblast Growth Factor Receptor 4	51	GC05P177086	5.26
747	SELP	Selectin P	45	GC01M169558	5.26
748	FGF7	Fibroblast Growth Factor 7	41	GC15P049423	5.23
749	SMAD3	SMAD Family Member 3	49	GC15P067063	5.22
750	ABCG2	ATP Binding Cassette Subfamily G Member 2 (Junior Blood Group)	50	GC04M088090	5.22
751	STK11	Serine/Threonine Kinase 11	49	GC19P001177	5.22
752	GLI1	GLI Family Zinc Finger 1	47	GC12P057460	5.2
753	DRD5	Dopamine Receptor D5	47	GC04P009783	5.2
754	LGALS3	Galectin 3	44	GC14P055124	5.2
755	FTL	Ferritin Light Chain	47	GC19P048965	5.2
756	FGF10	Fibroblast Growth Factor 10	47	GC05M044340	5.17
757	CTCF	CCCTC-Binding Factor	46	GC16P067563	5.16
758	KDR	Kinase Insert Domain Receptor	53	GC04M055078	5.16
759	PPP2CA	Protein Phosphatase 2 Catalytic Subunit Alpha	48	GC05M134194	5.16
760	SMAD7	SMAD Family Member 7	43	GC18M048919	5.14
761	ZBTB20	Zinc Finger And BTB Domain Containing 20	40	GC03M114315	5.14
762	AURKA	Aurora Kinase A	50	GC20M056370	5.11
763	PRLR	Prolactin Receptor	48	GC05M035048	5.11
764	ERICD	E2F1-Regulated Inhibitor Of Cell Death	10	GC08P140636	5.1
765	LPA	Lipoprotein(A)	41	GC06M160531	5.1
766	IREB2	Iron Responsive Element Binding Protein 2	43	GC15P078437	5.1
767	LTA	Lymphotoxin Alpha	42	GC06P047303	5.09
768	SOCS3	Suppressor Of Cytokine Signaling 3	44	GC17M078356	5.09
769	OPRD1	Opioid Receptor Delta 1	44	GC01P028812	5.09
770	FTO	FTO Alpha-Ketoglutarate Dependent Dioxygenase	44	GC16P053737	5.08
771	FOXE1	Forkhead Box E1	42	GC09P097853	5.07
772	GPNMB	Glycoprotein Nmb	44	GC07P023238	5.05
773	CHUK	Component Of Inhibitor Of Nuclear Factor Kappa B Kinase Complex	52	GC10M100188	5.04
774	TNFRSF11B	TNF Receptor Superfamily Member 11b	47	GC08M118923	5.03
775	RBX1	Ring-Box 1	42	GC22P040951	5.03
776	GZMB	Granzyme B	45	GC14M024630	5.03
777	ADH1C	Alcohol Dehydrogenase 1C (Class I), Gamma Polypeptide	42	GC04M099336	5.03
778	RRAS	RAS Related	43	GC19M049635	5.02
779	CD44	CD44 Molecule (Indian Blood Group)	47	GC11P035139	5
780	CDKN3	Cyclin Dependent Kinase Inhibitor 3	42	GC14P054398	5

## Sheet: Table S3
Supplementary Table 3. Targets of the active compounds against menopausal depresison
NO	Targets (42)	Common Name
1	Alcohol dehydrogenase gamma chain	ADH1C
2	Aldehyde dehydrogenase 1A1	ALDH1A1
3	Androgen Receptor	AR
4	C-C chemokine receptor type 5	CCR5
5	Muscarinic acetylcholine receptor M2	CHRM2
6	Cathepsin (B and K)	CTSB
7	Cathepsin D	CTSD
8	Cytochrome P450 17A1	CYP17A1
9	Cytochrome P450 19A1	CYP19A1
10	Cytochrome P450 2C19	CYP2C19
11	Dopamine D2 receptor	DRD2
12	Epidermal growth factor receptor erbB1	EGFR
13	Estrogen receptor alpha	ESR1
14	Estrogen receptor beta	ESR2
15	Thrombin	F2
16	Fatty acid desaturase 1	FADS1
17	Beta-glucocerebrosidase	GBA
18	Zinc finger protein GLI1	GLI1
19	Glycogen synthase kinase-3 beta	GSK3B
20	Hypoxia-inducible factor 1 alpha	HIF1A
21	HMG-CoA reductase	HMGCR
22	Heme oxygenase 1	HMOX1
23	Vascular endothelial growth factor receptor 2	KDR
24	Monoamine oxidase B	MAOB
25	MAP kinase p38 alpha	MAPK14
26	p53-binding protein Mdm-2	MDM2
27	Nitric oxide synthase, inducible	NOS2
28	LXR-beta	NR1H2
29	Glucocorticoid receptor	NR3C1
30	Mineralocorticoid receptor	NR3C2
31	P2X purinoceptor 7	P2RX7
32	Poly [ADP-ribose] polymerase-1	PARP1
33	Period circadian protein homolog 2	PER2
34	Progesterone receptor	PGR
35	Cyclooxygenase-2	PTGS2
36	Testis-specific androgen-binding protein	SHBG
37	Norepinephrine transporter	SLC6A2
38	Dopamine transporter	SLC6A3
39	Serotonin transporter	SLC6A4
40	Sterol regulatory element-binding protein 2	SREBF2
41	Translocator protein	TSPO
42	Vitamin D receptor	VDR

## Sheet: Table S4
Supplementary Table 4. GO analysis of the 42 targets for XS volatile oil against menopausal depression
Category	Term	Count	%	PValue	Fold Enrichment	Bonferroni	Benjamini	FDR
BP	GO:0006367~transcription initiation from RNA polymerase II promoter	8	19.0476	6.29165e-08	21.5558	5.88252e-05	5.88269e-05	5.68765e-05
BP	GO:0045944~positive regulation of transcription from RNA polymerase II promoter	14	33.3333	2.34233e-07	5.84491	0.000218984	0.000109504	0.000105873
BP	GO:0042493~response to drug	9	21.4286	4.89154e-07	12.1252	0.000457254	0.000152453	0.000147398
BP	GO:0051901~positive regulation of mitochondrial depolarization	4	9.52381	1.48536e-06	163.824	0.00138785	0.000347203	0.000335691
BP	GO:0010628~positive regulation of gene expression	8	19.0476	2.4951e-06	12.5057	0.0023302	0.000466583	0.000451113
BP	GO:0043401~steroid hormone mediated signaling pathway	5	11.9048	9.95327e-06	35.9264	0.00926319	0.00155105	0.00149963
BP	GO:0016239~positive regulation of macroautophagy	4	9.52381	2.14554e-05	71.228	0.0198612	0.00286583	0.00277082
BP	GO:0007623~circadian rhythm	5	11.9048	2.96956e-05	27.3041	0.0273839	0.00347067	0.0033556
BP	GO:0055114~oxidation-reduction process	9	21.4286	6.45225e-05	6.22643	0.0585467	0.00670317	0.00648093
BP	GO:0015844~monoamine transport	3	7.14286	0.000153522	153.585	0.133726	0.0143543	0.0138784
BP	GO:0007165~signal transduction	11	26.1905	0.000300581	3.88042	0.245036	0.0255494	0.0247023
BP	GO:0048661~positive regulation of smooth muscle cell proliferation	4	9.52381	0.000390015	27.3041	0.30562	0.0303887	0.0293811
BP	GO:0048546~digestive tract morphogenesis	3	7.14286	0.000424455	94.5141	0.327632	0.0305281	0.029516
BP	GO:0001666~response to hypoxia	5	11.9048	0.000728592	11.9058	0.494133	0.0486595	0.0470462
BP	GO:0010039~response to iron ion	3	7.14286	0.000826335	68.2602	0.538347	0.0515082	0.0498004
BP	GO:0046697~decidualization	3	7.14286	0.00102308	61.4341	0.615984	0.0594168	0.0574468
BP	GO:0009636~response to toxic substance	4	9.52381	0.00108031	19.2735	0.636011	0.0594168	0.0574468
BP	GO:0000122~negative regulation of transcription from RNA polymerase II promoter	8	19.0476	0.00140119	4.55068	0.730458	0.0717492	0.0693703
BP	GO:0006351~transcription, DNA-templated	13	30.9524	0.00146905	2.72342	0.747051	0.0717492	0.0693703
BP	GO:0071456~cellular response to hypoxia	4	9.52381	0.00153474	17.065	0.762143	0.0717492	0.0693703
BP	GO:0001525~angiogenesis	5	11.9048	0.00190221	9.18298	0.831405	0.0846935	0.0818855
BP	GO:0097421~liver regeneration	3	7.14286	0.00215675	42.3684	0.867177	0.0876764	0.0847695
BP	GO:0045909~positive regulation of vasodilation	3	7.14286	0.00215675	42.3684	0.867177	0.0876764	0.0847695
BP	GO:2000379~positive regulation of reactive oxygen species metabolic process	3	7.14286	0.00230733	40.9561	0.884657	0.0898896	0.0869093
BP	GO:0071222~cellular response to lipopolysaccharide	4	9.52381	0.00244568	14.4977	0.898684	0.0908329	0.0878214
BP	GO:0006694~steroid biosynthetic process	3	7.14286	0.00262298	38.3963	0.914198	0.0908329	0.0878214
BP	GO:0042220~response to cocaine	3	7.14286	0.00262298	38.3963	0.914198	0.0908329	0.0878214
BP	GO:0007267~cell-cell signaling	5	11.9048	0.00304679	8.06222	0.942335	0.101741	0.0983678
BP	GO:0035094~response to nicotine	3	7.14286	0.00349562	33.2076	0.96215	0.112704	0.108967
BP	GO:0007166~cell surface receptor signaling pathway	5	11.9048	0.00399446	7.47374	0.9763	0.123634	0.119535
BP	GO:0010629~negative regulation of gene expression	4	9.52381	0.0042099	11.958	0.98064	0.123634	0.119535
BP	GO:0007595~lactation	3	7.14286	0.00448531	29.2544	0.985052	0.123634	0.119535
BP	GO:0008202~steroid metabolic process	3	7.14286	0.00469705	28.574	0.987748	0.123634	0.119535
BP	GO:0045429~positive regulation of nitric oxide biosynthetic process	3	7.14286	0.00469705	28.574	0.987748	0.123634	0.119535
BP	GO:0032227~negative regulation of synaptic transmission, dopaminergic	2	4.7619	0.00475864	409.561	0.988437	0.123634	0.119535
BP	GO:0008284~positive regulation of cell proliferation	6	14.2857	0.00476023	5.27332	0.988454	0.123634	0.119535
BP	GO:0008542~visual learning	3	7.14286	0.00513415	27.3041	0.991875	0.129741	0.12544
BP	GO:0009267~cellular response to starvation	3	7.14286	0.00558928	26.1422	0.994703	0.137526	0.132966
BP	GO:0007568~aging	4	9.52381	0.00705144	9.92875	0.998662	0.16472	0.159259
BP	GO:0060745~mammary gland branching involved in pregnancy	2	4.7619	0.00712967	273.041	0.998757	0.16472	0.159259
BP	GO:0045893~positive regulation of transcription, DNA-templated	6	14.2857	0.00722302	4.77158	0.998861	0.16472	0.159259
BP	GO:0070374~positive regulation of ERK1 and ERK2 cascade	4	9.52381	0.00828501	9.36139	0.999581	0.182804	0.176743
BP	GO:0051259~protein oligomerization	3	7.14286	0.00840703	21.1842	0.999627	0.182804	0.176743
BP	GO:1900015~regulation of cytokine production involved in inflammatory response	2	4.7619	0.0094952	204.78	0.999866	0.194319	0.187876
BP	GO:0060571~morphogenesis of an epithelial fold	2	4.7619	0.0094952	204.78	0.999866	0.194319	0.187876
BP	GO:0000902~cell morphogenesis	3	7.14286	0.00956005	19.8175	0.999874	0.194319	0.187876
BP	GO:0043627~response to estrogen	3	7.14286	0.0104685	18.9028	0.999947	0.208255	0.201351
BP	GO:0099565~chemical synaptic transmission, postsynaptic	2	4.7619	0.0118552	163.824	0.999986	0.221693	0.214343
BP	GO:0042420~dopamine catabolic process	2	4.7619	0.0118552	163.824	0.999986	0.221693	0.214343
BP	GO:0051583~dopamine uptake involved in synaptic transmission	2	4.7619	0.0118552	163.824	0.999986	0.221693	0.214343
BP	GO:0090336~positive regulation of brown fat cell differentiation	2	4.7619	0.0142098	136.52	0.999998	0.245897	0.237744
BP	GO:0043619~regulation of transcription from RNA polymerase II promoter in response to oxidative stress	2	4.7619	0.0142098	136.52	0.999998	0.245897	0.237744
BP	GO:0021984~adenohypophysis development	2	4.7619	0.0142098	136.52	0.999998	0.245897	0.237744
BP	GO:0010042~response to manganese ion	2	4.7619	0.0142098	136.52	0.999998	0.245897	0.237744
BP	GO:0007005~mitochondrion organization	3	7.14286	0.0144645	15.9569	0.999999	0.245897	0.237744
BP	GO:0032963~collagen metabolic process	2	4.7619	0.0189025	102.39	1	0.310067	0.299787
BP	GO:0060736~prostate gland growth	2	4.7619	0.0189025	102.39	1	0.310067	0.299787
BP	GO:0032355~response to estradiol	3	7.14286	0.019825	13.502	1	0.319593	0.308997
BP	GO:2000188~regulation of cholesterol homeostasis	2	4.7619	0.0212406	91.0136	1	0.33661	0.32545
BP	GO:0033148~positive regulation of intracellular estrogen receptor signaling pathway	2	4.7619	0.0235734	81.9122	1	0.367352	0.355172
BP	GO:0045471~response to ethanol	3	7.14286	0.0258882	11.7017	1	0.396811	0.383654
BP	GO:0006979~response to oxidative stress	3	7.14286	0.0282144	11.1698	1	0.418859	0.404972
BP	GO:0006069~ethanol oxidation	2	4.7619	0.0282226	68.2602	1	0.418859	0.404972
BP	GO:0060134~prepulse inhibition	2	4.7619	0.0305391	63.0094	1	0.433807	0.419424
BP	GO:0071391~cellular response to estrogen stimulus	2	4.7619	0.0305391	63.0094	1	0.433807	0.419424
BP	GO:0045766~positive regulation of angiogenesis	3	7.14286	0.0306217	10.6842	1	0.433807	0.419424
BP	GO:0045821~positive regulation of glycolytic process	2	4.7619	0.0328503	58.5087	1	0.458433	0.443233
BP	GO:0001934~positive regulation of protein phosphorylation	3	7.14286	0.0367173	9.67467	1	0.500311	0.483723
BP	GO:0008209~androgen metabolic process	2	4.7619	0.0374564	51.1951	1	0.500311	0.483723
BP	GO:0035162~embryonic hemopoiesis	2	4.7619	0.0374564	51.1951	1	0.500311	0.483723
BP	GO:1901216~positive regulation of neuron death	2	4.7619	0.0397515	48.1836	1	0.516217	0.499102
BP	GO:0060749~mammary gland alveolus development	2	4.7619	0.0397515	48.1836	1	0.516217	0.499102
BP	GO:0046827~positive regulation of protein export from nucleus	2	4.7619	0.0443256	43.1117	1	0.552592	0.534271
BP	GO:0071294~cellular response to zinc ion	2	4.7619	0.0443256	43.1117	1	0.552592	0.534271
BP	GO:0051968~positive regulation of synaptic transmission, glutamatergic	2	4.7619	0.0443256	43.1117	1	0.552592	0.534271
BP	GO:0001892~embryonic placenta development	2	4.7619	0.0466046	40.9561	1	0.564214	0.545507
BP	GO:0002052~positive regulation of neuroblast proliferation	2	4.7619	0.0466046	40.9561	1	0.564214	0.545507
BP	GO:0030520~intracellular estrogen receptor signaling pathway	2	4.7619	0.0488784	39.0058	1	0.564214	0.545507
BP	GO:0016125~sterol metabolic process	2	4.7619	0.0488784	39.0058	1	0.564214	0.545507
BP	GO:0002028~regulation of sodium ion transport	2	4.7619	0.0488784	39.0058	1	0.564214	0.545507
BP	GO:0045861~negative regulation of proteolysis	2	4.7619	0.0488784	39.0058	1	0.564214	0.545507
Category	Term	Count	%	PValue	Fold Enrichment	Bonferroni	Benjamini	FDR
CC	GO:0045121~membrane raft	6	14.2857	9.46229e-05	12.638	0.0104487	0.00563419	0.00522812
CC	GO:0005789~endoplasmic reticulum membrane	10	23.8095	0.000101517	5.0337	0.0112057	0.00563419	0.00522812
CC	GO:0005654~nucleoplasm	15	35.7143	0.00216989	2.33785	0.214252	0.0802859	0.0744995
CC	GO:0005634~nucleus	22	52.381	0.00311209	1.76286	0.292474	0.0863604	0.0801363
CC	GO:0043025~neuronal cell body	5	11.9048	0.00536123	6.88738	0.449373	0.119019	0.110441
CC	GO:0005739~mitochondrion	9	21.4286	0.00867254	2.93399	0.619721	0.138466	0.128487
CC	GO:0098793~presynapse	3	7.14286	0.00911564	20.3393	0.638132	0.138466	0.128487
CC	GO:0005783~endoplasmic reticulum	7	16.6667	0.00997956	3.66828	0.671525	0.138466	0.128487
CC	GO:0048471~perinuclear region of cytoplasm	6	14.2857	0.0123027	4.19232	0.746926	0.149661	0.138875
CC	GO:0043234~protein complex	5	11.9048	0.013483	5.26583	0.778381	0.149661	0.138875
CC	GO:0043005~neuron projection	4	9.52381	0.0160972	7.32329	0.83492	0.162436	0.150728
CC	GO:0005737~cytoplasm	19	45.2381	0.0265159	1.57874	0.949359	0.245272	0.227595
CC	GO:0043235~receptor complex	3	7.14286	0.0331045	10.2497	0.97617	0.271885	0.25229
CC	GO:0043231~intracellular membrane-bounded organelle	5	11.9048	0.0360459	3.88804	0.983007	0.271885	0.25229
CC	GO:0005887~integral component of plasma membrane	8	19.0476	0.0367413	2.45317	0.984316	0.271885	0.25229
CC	GO:0005741~mitochondrial outer membrane	3	7.14286	0.0442368	8.73634	0.99341	0.306893	0.284774
Category	Term	Count	%	PValue	Fold Enrichment	Bonferroni	Benjamini	FDR
MF	GO:0005496~steroid binding	7	16.6667	3.99272e-11	104.204	8.18507e-09	6.33142e-09	5.68283e-09
MF	GO:0003707~steroid hormone receptor activity	8	19.0476	6.17699e-11	57.4184	1.26628e-08	6.33142e-09	5.68283e-09
MF	GO:0019899~enzyme binding	12	28.5714	2.78168e-10	14.4839	5.70244e-08	1.90081e-08	1.7061e-08
MF	GO:0005497~androgen binding	4	9.52381	5.31028e-08	401.929	1.0886e-05	2.72152e-06	2.44273e-06
MF	GO:0043565~sequence-specific DNA binding	10	23.8095	3.28361e-06	7.75924	0.000672915	0.000134628	0.000120837
MF	GO:0020037~heme binding	6	14.2857	1.93882e-05	17.6027	0.00396674	0.000662431	0.000594572
MF	GO:0004879~RNA polymerase II transcription factor activity, ligand-activated sequence-specific DNA binding	4	9.52381	8.98037e-05	44.6587	0.0182421	0.00262996	0.00236055
MF	GO:0008504~monoamine transmembrane transporter activity	3	7.14286	0.000119935	172.255	0.0242883	0.00307334	0.00275851
MF	GO:0005102~receptor binding	7	16.6667	0.000194187	7.97025	0.0390301	0.0041044	0.00368395
MF	GO:0000978~RNA polymerase II core promoter proximal region sequence-specific DNA binding	7	16.6667	0.000200215	7.92535	0.040217	0.0041044	0.00368395
MF	GO:0001077~transcriptional activator activity, RNA polymerase II core promoter proximal region sequence-specific binding	6	14.2857	0.000254428	10.2185	0.0508272	0.00474162	0.00425589
MF	GO:0008270~zinc ion binding	11	26.1905	0.000377981	3.78205	0.0745737	0.00640765	0.00575126
MF	GO:0003700~transcription factor activity, sequence-specific DNA binding	10	23.8095	0.000406339	4.1824	0.07994	0.00640765	0.00575126
MF	GO:0005515~protein binding	33	78.5714	0.000540721	1.50981	0.104952	0.0079177	0.00710662
MF	GO:0051117~ATPase binding	4	9.52381	0.000764782	21.7259	0.145159	0.010452	0.00938132
MF	GO:0016491~oxidoreductase activity	5	11.9048	0.00137411	10.0482	0.24564	0.0176058	0.0158023
MF	GO:0042803~protein homodimerization activity	8	19.0476	0.00170964	4.4047	0.295858	0.0206162	0.0185043
MF	GO:0038052~RNA polymerase II transcription factor activity, estrogen-activated sequence-specific DNA binding	2	4.7619	0.00485178	401.929	0.631028	0.0523481	0.0469856
MF	GO:0005330~dopamine:sodium symporter activity	2	4.7619	0.00485178	401.929	0.631028	0.0523481	0.0469856
MF	GO:0019825~oxygen binding	3	7.14286	0.00580592	25.655	0.696897	0.0595107	0.0534145
MF	GO:0034056~estrogen response element binding	2	4.7619	0.00968059	200.964	0.863876	0.094501	0.0848204
MF	GO:0030284~estrogen receptor activity	2	4.7619	0.0120864	160.771	0.917323	0.112623	0.101086
MF	GO:0008144~drug binding	3	7.14286	0.0146436	15.8656	0.9514	0.130519	0.117149
MF	GO:0008013~beta-catenin binding	3	7.14286	0.0169084	14.7047	0.969677	0.144426	0.129631
MF	GO:0030235~nitric-oxide synthase regulator activity	2	4.7619	0.0192697	100.482	0.981479	0.158012	0.141825
MF	GO:0004716~receptor signaling protein tyrosine kinase activity	2	4.7619	0.0240303	80.3857	0.99317	0.182452	0.163762
MF	GO:0035240~dopamine binding	2	4.7619	0.0240303	80.3857	0.99317	0.182452	0.163762
MF	GO:0008134~transcription factor binding	4	9.52381	0.0313918	5.66097	0.998553	0.227906	0.20456
MF	GO:0031625~ubiquitin protein ligase binding	4	9.52381	0.0322404	5.60179	0.998791	0.227906	0.20456
MF	GO:0000989~transcription factor activity, transcription factor binding	2	4.7619	0.0334838	57.4184	0.999071	0.228806	0.205367
MF	GO:0046965~retinoid X receptor binding	2	4.7619	0.0358332	53.5905	0.999436	0.236961	0.212687
MF	GO:0005328~neurotransmitter:sodium symporter activity	2	4.7619	0.042848	44.6587	0.999874	0.274495	0.246376
MF	GO:0003677~DNA binding	9	21.4286	0.0455113	2.16091	0.999929	0.282721	0.25376

## Sheet: Table S5
Supplementary Table 5. KEGG analysis of the 42 targets for XS volatile oil against menopausal depression
Category	Term	Count	%	PValue	Fold Enrichment	Bonferroni	Benjamini	FDR
KEGG_PATHWAY	hsa04917:Prolactin signaling pathway	5	11.9048	0.000590166	12.4215	0.0771479	0.0802626	0.0773118
KEGG_PATHWAY	hsa05205:Proteoglycans in cancer	6	14.2857	0.00454397	5.29154	0.461726	0.175961	0.169492
KEGG_PATHWAY	hsa05200:Pathways in cancer	8	19.0476	0.00508954	3.59053	0.500399	0.175961	0.169492
KEGG_PATHWAY	hsa04728:Dopaminergic synapse	5	11.9048	0.00517531	6.89002	0.506223	0.175961	0.169492
KEGG_PATHWAY	hsa05215:Prostate cancer	4	9.52381	0.0123577	8.01748	0.815686	0.335306	0.322978
KEGG_PATHWAY	hsa04066:HIF-1 signaling pathway	4	9.52381	0.0156118	7.34936	0.882339	0.335306	0.322978
KEGG_PATHWAY	hsa04080:Neuroactive ligand-receptor interaction	6	14.2857	0.0172584	3.82061	0.906297	0.335306	0.322978
KEGG_PATHWAY	hsa04726:Serotonergic synapse	4	9.52381	0.0229058	6.3562	0.957209	0.367067	0.353572
KEGG_PATHWAY	hsa04919:Thyroid hormone signaling pathway	4	9.52381	0.0251162	6.13512	0.968553	0.367067	0.353572
KEGG_PATHWAY	hsa05030:Cocaine addiction	3	7.14286	0.0296892	10.7991	0.983409	0.367067	0.353572
KEGG_PATHWAY	hsa04913:Ovarian steroidogenesis	3	7.14286	0.0296892	10.7991	0.983409	0.367067	0.353572
KEGG_PATHWAY	hsa04370:VEGF signaling pathway	3	7.14286	0.0443354	8.67465	0.997903	0.502468	0.483995
